# Supplementary material for: DNA hypermethylation and decreased mRNA expression of MAL, PRIMA1, PTGDR and SFRP1 in colorectal adenoma and cancer
Source: BMC Cancer. 2015 Oct 19;15:736. doi: 10.1186/s12885-015-1687-x (PMC4612409; doi:10.1186/s12885-015-1687-x)
Supplement: Additional file 4: Table S3. — Summary of gene expression and DNA methylation data. (XLS 49 kb) [file 12885_2015_1687_MOESM4_ESM.xls]

## Sheet: Munka2
Supplementary Table 3
Gene expression analysis								DNA methylation analysis
Gene symbol	Affymetrix Probe Set ID (HGU 133 Plus 2.0)	Biopsy		Laser microdissected epithelial cells		Laser microdissected stromal cells		Assay name	Amplicon length (bp)	Number of CpGs within the amplicon	Genomic localization (hg19)	Sequencing method	DNA methylation Biopsy / macrodissected sample (mean ± SD)			DNA methylation Laser microdissected epithelial cells (mean ± SD)
		logFc (N vs Ad)	logFc (N vs. T)	logFc (N vs Ad)	logFc (N vs. T)	logFc (N vs Ad)	logFc (N vs. T)						Normal	Adenoma	Tumor	Normal	Adenoma	Tumor
ALDH1A3	203180_at	0.171339	0.93	-0.094566	0.165576	-0.887043	1.50695	ALDH1A3 Assay 1 (t1)	174	29	chr15:101419479-101419653	PyroMark Q24	4.3 ± 2.23	3.59 ± 1.92	5.74 ± 6.26	8.3 ± 4.0	4.0 ± 2.6	3.6 ± 3.5
BCL2	203685_at	-0.943819	-1.91897	-0.0827353	-2.50429	-0.963822	-0.574921	BCL2 Assay 4	474	34	chr18:60986549-60987023	GS Junior	0.91 ± 0.72	0.42 ± 0.41	0.73 ± 0.59	4.6 ± 7.6	0.3 ± 0.4	0.3 ± 0.5
								BCL2 Assay 11	368	25	chr18:60985273-60985641	PyroMark Q24	3.22 ± 1.12	3.50 ± 2.21	9.74 ± 13.41*,**	3.2 ± 1.2	3.3 ± 1.2	4.3 ± 2.6
CDX1	206430_at	-0.539407	-0.865152	-0.834723	-0.968194	-0.188776	-0.399646	CDX1 Assay 6	225	23	chr5:149546561-149546786	GS Junior	21.96 ± 9.38	19.41 ± 8.76	16.01 ± 9.83	11.2 ± 19.1	1.6 ± 1.1	2.4 ± 2.4
COL1A2	202404_s_at	0.5	2.56	-0.98565	3.279	-2.1016	4.211	COL1A2 Assay 6	234	11	chr7:94023751-94023985	PyroMark Q24	8.65 ± 3.63	9.77 ± 6.13	15.31 ± 12.57*	6.5 ± 3.3	14.0 ± 6.4	22.8 ± 7.0*
								COL1A2 Assay 7	318	13	chr7:94024107-94024425	PyroMark Q24	22.67 ± 5.62	37.37 ± 14.36*	39.52 ± 18.02*	19.2 ± 7.0	61.7 ±18.3*	53.4 ±18.5*
CYP27B1	205676_at	0.33	0.6	0.0437191	0.323	0.133104	0.363837	CYP27B1 Assay 1	318	27	chr12:58159763-58160081	GS Junior	4.03 ± 4.16	2.71 ± 1.69	6.45 ± 10.56	7.1 ± 8.9	0.5 ± 0.3	6.4 ± 8.6
								CYP27B1 Assay 2	124	9	chr12:58160692-58160816	PyroMark Q24	10.71 ± 3.14	8.53 ± 4.19	11.37 ± 6.76	10.2 ± 12.2	3.3 ± 0.9	7.9 ±7.0
								CYP27B1 Assay 8	220	7	chr12:58158379-58158599	GS Junior	45.12 ± 2.66	44.50 ± 2.08	46.70 ± 8.04	43.5 ± 2.2	44.9 ± 3.9	45.9 ± 5.3
ENTPD5	1554094_at	-1.85125	-2.25811	-0.717793	-2.00801	0.587207	-0.135837	ENTPD5 Assay 2	223	21	chr14:74485589-74485812	PyroMark Q24	2.17 ± 0.62	1.78 ± 0.91	2.93 ± 3.32	1.7 ± 0.5	1.8 ± 0.1	1.9 ± 0.6
FADS1	208963_x_at	0.237865	1.54	-0.06482	1.192	-0.0647264	0.9454	FADS1 Assay4	321	39	chr11:61584294-61584615	GS Junior	0.75 ± 0.44	0.46 ± 0.23	6.98 ± 10.82*,**	12.7 ± 17.2	4.7 ± 7.9	2.9 ± 5.8
MAL	204777_s_at	-1.15931	-1.14171	-0.0776081	-0.0695813	-0.559581	-0.940794	MAL Assay 2 (t2)	258	19	chr2:95691854-95692112	GS Junior	16.46 ± 16.12	38.87 ± 26.52*	50.42 ± 26.99*	11.7 ± 10.8	61.2 ± 40.6*	84.7 ± 11.9*
PRIMA1	230087_at	-1.88567	-1.77886	1.25127	-0.205334	-0.555664	-1.47454	PRIMA1 Assay 2	222	24	chr14:94255138-94255360	PyroMark Q24	7.25 ± 3.15	9.88 ± 10.60*	28.91 ± 22.65*,**	4.0 ± 0.8	32.6 ± 31.7	26.4 ± 33.0
								PRIMA1 Assay 3	254	19	chr14:94255322-94255576	PyroMark Q24	3.99 ± 1.32	6.49 ± 5.60	22.29 ± 20.14*,**	2.3 ± 1.1	29.8 ± 22.7	29.5 ± 35.8
								PRIMA1 Assay 5	333	30	chr14:94253895-94254228	GS Junior	37.96 ± 13.57	48.13 ± 20.69	56.43 ± 21.17*	21.7 ± 25.9	73.7 ± 28.6*	93.6 ± 3.1*
								PRIMA1 Assay 10	310	25	chr14:94254540-94254850	GS Junior	8.30 ± 7.95	17.78 ±13.26	26.82 ± 25.00*	0.6 ± 0.7	43.6 ± 29.5*	59.9 ± 31.3*
PTGDR	234165_at	-1.93209	-3.03704	-0.945273	-2.32735	0.160617	0.0197956	PTGDR Assay 8	396	27	chr14:52734501-52734897	GS Junior	6.47 ± 9.27	3.61 ± 4.63	10.47 ± 9.51	1.6 ± 3.2	1.1 ± 1.4	25.7 ± 20.8*,**
								PTGDR Assay 10	262	22	chr14:52735064-52735326	PyroMark Q24	5.79 ± 1.84	4.09 ± 1.85	11.12 ± 9.36*,**	3.0 ± 0.8	3.2 ± 2.5	28.9 ± 10.7*,**
								PTGDR Assay 12	225	15	chr14:52734168-52734393	PyroMark Q24	11.71 ± 3.51	8.01 ± 4.50	15.58 ± 6.48**	6.4 ± 3.8	3.6 ± 1.3	23.8 ± 10.4*,**
PTGS2	204748_at	1.879	4.92	0.062875	-0.098	-0.76583	-0.118687	PTGS2 Assay 2	308	13	chr1:186649468-186649776	GS Junior	4.33 ± 9.01	5.83 ± 10.49	5.64 ± 8.48	9.7 ± 8.8	0.8 ± 0.8	18.2 ± 36.4
								PTGS2 Assay 3	224	21	chr1:186649284-186649508	PyroMark Q24	8.82 ± 3.47	12.15 ± 15.01	10.80 ± 13.16	5.8 ± 6.6	2.3 ± 0.3	3.1 ± 1.0
SFRP1	202036_s_at	-1.87433	-1.54824	0.0502775	-0.166691	-1.33716	-1.39339	SFRP1 Assay 2 (t2)	235	22	chr8:41166121-41166356	GS Junior	39.60 ± 18.46	60.82 ± 20.41	54.49 ± 18.47	19.0 ± 25.2	78.7 ± 23.4	91.1 ± 5.9
SFRP2	223121_s_at	0.045603	1.07	0.0185606	-0.0445728	0.0616042	1.65827	SFRP2 Assay 1 (t1)	359	30	chr4:154710290-154710649	PyroMark Q24	14.84 ± 4.38	38.52 ± 20.06*	44.44 ± 20.05*	12.5 ± 5.0	56.0 ± 31.3*	90.8 ± 1.6*,**
								SFRP2 Assay 3 (t2)	217	16	chr4:154709513-154709730	PyroMark Q24	20.14 ± 4.48	39.33 ± 17.77*	48.04 ± 16.20*	16.3 ± 9.8	68.9 ± 27.8*	85.2 ± 2.6*
SOCS3	227697_at	1.32	3.71	-2.15264	-0.641635	-1.36483	2.46992	SOCS3 Assay 1	395	47	chr17:76355152-76355547	GS Junior	8.82 ± 16.20	21.75 ± 21.72	25.79 ± 22.22*	2.6 ± 2.7	55.2 ± 43.5*	85.0 ± 12.0*
								SOCS3 Assay 2	255	19	chr17:76354885-76355140	PyroMark Q24	4.96 ± 1.52	7.57 ± 6.18	12.16 ± 12.01*	3.9 ± 0.8	6.6 ± 5.4	25.1 ± 14.2*,**
								SOCS3 Assay 10	251	16	chr17:76355529-76355780	PyroMark Q24	18.24 ± 7.68	49.27 ± 20.49*	49.43 ± 18.81*	14.3 ± 8.3	68.9 ± 36.0*	90.4 ± 8.7*
SULF1	212353_at	0.82	2.94	-0.352022	0.910907	0.239218	6.589	SULF1 Assay 1	245	11	chr8:70404730-70404975	GS Junior	4.60 ± 4.02	7.98 ± 10.78	11.28 ± 14.82	4.7 ± 4.6	8.3 ± 12.0	8.5 ± 4.8
								SULF1 Assay 2	270	19	chr8:70405003-70405273	PyroMark Q24	5.32 ± 2.16	6.80 ± 11.30	9.60 ± 8.91	4.6 ± 4.1	7.5 ± 8.2	16.1 ± 17.2
SULT1A1	215299_x_at	-1.53506	-1.60059	-0.787455	-2.15304	-1.15008	-0.977219	SULT1A1 C2 Assay1	222	19	chr16:28624978-28625200	PyroMark Q24	42.68 ± 5.54	44.86 ± 9.49	48.80 ± 10.07	45.4 ± 7.5	38.1 ± 4.4	56.5 ± 26.3
								SULT1A1 C1 Assay 1	366	35	chr16:28634734-28635099	GS Junior	3.11 ± 2.94	2.14 ± 1.66	6.34 ± 6.55	13.9 ± 16.1	7.7 ± 8.1	7.9 ± 12.2
								SULT1A1 C1 Assay4	177	19	chr16:28634486-28634663	PyroMark Q24	5.51 ± 4.35	3.25 ± 1.99	7.58 ± 9.46	2.5 ± 1,1	4.6 ± 3.8	4.0 ± 2.1
THBS2	203083_at	0.854	5.06	-0.0427319	0.95886	0.308177	9.129	THBS2 CpG2 Assay 2	248	7	chr6:169641895-169642143	PyroMark Q24	91.32 ± 2.37	85.64 ± 6.49	83.73 ± 6.83	90.8 ± 2.0	84.9 ± 8.3	83.3 ± 10.9
								THBS2 CpG4 Assay 3	212	12	chr6:169622227-169622439	PyroMark Q24	89.68 ± 1.80	87.51 ± 3.55	83.02 ± 6.69*,**	90.2 ± 2.4	87.5 ± 3.2	78.6 ± 8.8*
								THBS2 Cplot Assay 1	184	13	chr6:169653832-169654016	PyroMark Q24	18.17 ± 5.03	26.47 ± 13.79	28.36 ± 16.92	13.6 ± 6.7	45.5 ± 25.9	49.6 ± 8.6
								THBS2 Cplot Assay 3	327	10	chr6:169653386-169653713	GS Junior	22.32 ± 10.74	27.97 ± 13.58	25.47 ± 15.20	24.8 ± 18.4	42.9 ± 8.5	42.5 ± 18.5
TIMP1	201666_at	1.9	2.51	2.43807	3.74	-1.2546	2.5221	TIMP1 Assay 3	304	14	chrX:47441721-47442025	PyroMark Q24	19.54 ± 14.39	16.65 ± 14.45	13.96 ± 10.07	32.6 ± 21.8	15.3 ± 20.9	5.3 ± 2.3
Significant logFc values are indicated in bold									Asterisk (*) represents significance (p<0.05) in adenoma and tumor samples compared to normals and double asterisk (**) represents significance (p<0.05) in tumor samples compared to adenomas.
